# Supplementary material for: The Pathophysiological Mechanisms of Glia in Animal Models of Chronic Orofacial Pain: A Systematic Review
Source: Pathophysiology. 2026 Jul 21;33(3):54. doi: 10.3390/pathophysiology33030054 (PMC13398001; doi:10.3390/pathophysiology33030054)
Supplement: Supplementary file 1 [file pathophysiology-33-00054-s001.zip]

Archive with 1 entries (1 files):
- pathophysiology-4391212-supplementary.pdf
